# Supplementary material for: Attachment of Single-Stranded DNA to Certain SERS-Active Gold and Silver Substrates: Selected Practical Tips
Source: Molecules. 2021 Jul 13;26(14):4246. doi: 10.3390/molecules26144246 (PMC8305401; doi:10.3390/molecules26144246)
Supplement: Supplementary file 1 [file molecules-26-04246-s001.zip]

Archive with 1 entries (1 files):
- molecules-1259442-supplementary.pdf
